# Supplementary material for: Integration of Cross Species RNA-seq Meta-Analysis and Machine-Learning Models Identifies the Most Important Salt Stress–Responsive Pathways in Microalga Dunaliella
Source: Front Genet. 2019 Aug 29;10:752. doi: 10.3389/fgene.2019.00752 (PMC6727038; doi:10.3389/fgene.2019.00752)
Supplement: Supplementary file 1 [file DataSheet_1.xlsx]

## Sheet: Sheet1
#!/usr/bin/python
# Usage get_geneID.py <blast output file>
# <blast output file> the blast_output.txt generated from program 1: BlastX_command_line.sh using Chlre4_best_proteins.fasta as the blast-formatted db
# and Dt_non-redundant_seq.fa as the query file, e.g. Cre_blast_output_v4.txt
# Python program to extract the geneID from the blastX result
import sys
def get_geneid():
inFile = open(sys.argv[1], 'r')
outFile = open("geneID.txt", 'w')
outer_query = False
inner_query = False
first_newline = False
tophit = False
dt_name = ''
for line in inFile.readlines():
if outer_query == True and inner_query == True:
if first_newline == True:
if tophit == True:
outer_query = False
inner_query = False
first_newline = False
tophit = False
continue
else:
geneid = line.split()[0].split('|')[3]
outFile.write(dt_name + '\t' + geneid + '\n')
tophit = True
elif line == '\n' and first_newline == False:
first_newline = True
elif outer_query == True and 'Sequences producing significant alignments' in line:
inner_query = True
elif 'Query=' in line:
dt_name = line.strip().split()[-1]
outer_query = True
inFile.close()
outFile.close()
if __name__=='__main__':
if len(sys.argv) < 2:
print 'Invalid arguments!\n'
sys.exit(0)
get_geneid()
print 'I am DONE. Please check the output. :)'
